# Supplementary material for: Fatty Acid Profiles and Their Association With Autoimmunity, Insulin Sensitivity and β Cell Function in Latent Autoimmune Diabetes in Adults
Source: Front Endocrinol (Lausanne). 2022 Jun 29;13:916981. doi: 10.3389/fendo.2022.916981 (PMC9276921; doi:10.3389/fendo.2022.916981)
Supplement: Supplementary file 1 [file DataSheet_1.zip]

Archive with 7 entries (7 files):
- Supplementary Table 1.docx
- Supplementary Table 2.docx
- Supplementary Table 3.docx
- Supplementary Table 4.docx
- Supplementary Table 5.docx
- Supplementary Table 6.docx
- Supplementary Table 7.docx
